# Supplementary material for: Infection with the sheep gastrointestinal nematode Teladorsagia circumcincta increases luminal pathobionts
Source: Microbiome. 2020 Apr 30;8:60. doi: 10.1186/s40168-020-00818-9 (PMC7193420; doi:10.1186/s40168-020-00818-9)
Supplement: Supplementary file 7 — Additional file 6. Differences in overall microbial composition between groups. Statistical differences in the overall microbial profiles recorded using various supervised multivariate tests (a) between infected and uninfected samples; and (b) between experimental groups at different time points. [file 40168_2020_818_MOESM6_ESM.xlsx]

## Sheet: a) Infected vs Uninfected
Additional file 6: Differences in overall microbial composition between groups
Supervised Multivariate Analysis Infected (Adj/Tc+ and Vac/Tc+ post-infection) vs. Uninfected (Adj/Tc+ and Vac/Tc+ pre-infection and Tc-)
CCA			RDA			Adonis (Bray-Curtis)
Chi2	F	p	Variance	F	p	R2	p
0.03	3.21	0.001	19.41	3.01	0.001	0.0275	0.000333

## Sheet: b) Individual time points
Additional file 6 (cont): Differences in overall microbial composition between groups
		Supervised Multivariate Analysis
Time point	Groups compared	CCA			RDA			Adonis (Bray-Curtis)
		Chi2	F	p	Variance	F	p	R2	p
PTa	All groups	_	_	_	_	_	_	_	_
	Adj/Tc+ vs. Vac/Tc+	0.06	0.88	0.852	49.57	0.89	0.831	0.0481	0.794
	Infected vs. Uninfectedd	_	_	_	_	_	_	_	_
EIb	All groups	_	_	_	_	_	_	_	_
	Adj/Tc+ vs. Vac/Tc+	0.07	1.07	0.089	62.77	1.14	0.106	0.0728	0.0493
	Infected vs. Uninfectedd	_	_	_	_	_	_	_	_
19 dpic	All groups	0.12	1.36	0.001	96.16	1.38	0.002	0.112	0.001
	Adj/Tc+ vs. Vac/Tc+	0.08	1.1	0.071	61.71	1.12	0.126	0.0688	0.0903
	Infected vs. Uninfected	0.07	1.59	0.001	57.76	1.66	0.001	0.0677	0.000333
33 dpi	All groups	0.11	1.34	0.001	92.39	1.32	0.004	0.109	0.001
	Adj/Tc+ vs. Vac/Tc+	0.07	1.09	0.093	61.95	1.12	0.136	0.0699	0.0643
	Infected vs. Uninfected	0.07	1.59	0.001	54.42	1.55	0.003	0.0663	0.00167
47 dpi	All groups	0.11	1.34	0.001	92.04	1.32	0.01	0.112	0.002
	Adj/Tc+ vs. Vac/Tc+	0.07	1.03	0.196	56.84	1.03	0.299	0.0675	0.116
	Infected vs. Uninfected	0.07	1.59	0.001	55.67	1.59	0.004	0.0691	0.001
57 dpi	All groups	0.12	1.54	0.001	105.6	1.54	0.001	0.131	0.000333
	Adj/Tc+ vs. Vac/Tc+	0.08	1.28	0.002	71.78	1.32	0.026	0.0889	0.007
	Infected vs. Uninfected	NA	NA	NA	NA	NA	NA	NA	NA
aPre-trial (-48 days post first trickle infection)
bEnd immunisation (0 days post first trickle infection)
cDays post first trickle infection
dAdj/Tc+ and Vac/Tc+ vs. Tc-
NA = Not applicable
