# Supplementary material for: Infection with the sheep gastrointestinal nematode Teladorsagia circumcincta increases luminal pathobionts
Source: Microbiome. 2020 Apr 30;8:60. doi: 10.1186/s40168-020-00818-9 (PMC7193420; doi:10.1186/s40168-020-00818-9)
Supplement: Supplementary file 10 — Additional file 9. Longitudinal changes in faecal microbiota composition. Statistically significant longitudinal changes in the abundances of faecal microbial taxa (FDR-adjusted p<0.05) in sheep infected with Teladorsagia circumcincta (a) following (Adj/Tc+) or (b) vaccine (Vac/Tc+) administration and (c) uninfected controls (Tc). [file 40168_2020_818_MOESM9_ESM.xlsx]

## Sheet: a) Adj.Tc+
Additional file 9. Statistical results for significant longitudinal changes in the abundance of faecal microbial taxa (FDR-adjusted p<0.05) in sheep infected with Teladorsagia circumcincta following adjuvant administration
Taxa		MELRa (FDRb- adjusted q-value)	Post hocTukey's test (p value) between indicated time points (dpic)															Mean abundance (CSS) at indicated time points (dpi)
			PTd vs. EIe	PT vs. 19	PT vs. 33	PT vs. 47	PT vs. 57	EI vs. 19	EI vs. 33	EI vs. 47	EI vs. 57	19 vs. 33	19 vs. 47	19 vs. 57	33 vs. 47	33 vs. 57	47 vs. 57	PT	EI	19	33	47	57
Phylum	Kiritimatiellaeota	0.00061	-	-	0.0054	0.015	0.016	-	-	-	-	-	-	-	-	-	-	4.45	5.85	5.92	6.88	6.66	6.65
	Epsilonbacteraeota	0.0014	-	0.025	0.04	0.041	0.0033	-	-	-	-	-	-	-	-	-	-	8.44	7.73	7.01	7.09	7.09	6.7
	Actinobacteria	0.031	-	-	-	-	-	-	-	-	-	-	-	-	-	-	-	1.59	1.65	2.33	1.98	1.92	3.64
	Deferribacteres	0.036	-	-	-	-	-	-	-	-	-	-	-	-	-	-	-	1.85	2.79	0.83	0.63	1.4	0.9
Class	Campylobacteria	0.00065	-	0.043	0.029	0.054	0.001	-	-	-	-	-	-	-	-	-	-	8.94	8.17	7.58	7.52	7.62	7.01
	Kiritimatiellae	0.00065	-	-	0.0052	0.0094	0.025	-	-	-	-	-	-	-	-	-	-	4.91	6.27	6.49	7.31	7.18	6.96
	Methanobacteria	0.005	-	-	-	-	-	-	-	0.044	-	-	-	-	-	-	-	3.18	2.76	3.15	3.78	5.32	4.73
	Deltaproteobacteria	0.012	-	-	-	-	-	-	-	0.0081	0.0019	-	0.014	0.0034	-	-	-	7.87	7.46	7.5	7.91	8.23	8.33
	Deferribacteres	0.023	-	-	-	-	-	-	-	-	-	-	-	-	-	-	-	1.99	3.04	0.9	0.64	1.58	0.93
	Melainabacteria	0.024	-	-	-	-	0.0007	-	-	-	0.0063	-	-	-	-	-	0.00026	9.78	9.64	9.39	9.45	9.83	8.94
	Actinobacteria	0.03	-	-	-	-	-	-	-	-	-	-	-	-	-	-	-	1.73	1.64	2.38	1.89	1.95	3.65
Order	Campylobacterales	0.0011	-	0.017	0.0083	0.038	0.001	-	-	-	-	-	-	-	-	-	-	9.84	9.11	8.34	8.23	8.47	7.93
	WCHB141	0.0027	-	-	0.023	0.022	0.04	-	-	-	-	-	-	-	-	-	-	5.74	7.2	7.24	8.02	8.03	7.87
	Enterobacteriales	0.0027	-	-	-	-	-	-	-	-	-	-	-	-	-	-	-	3.03	2.54	1.13	0.56	0.51	0.78
	Methanobacteriales	0.0068	-	-	-	-	-	-	-	-	-	-	-	-	-	-	-	3.91	3.39	3.73	4.31	6.16	5.54
	Betaproteobacteriales	0.02	-	-	-	-	-	-	-	-	-	-	-	-	-	-	-	2.21	2.51	2.48	3.52	4.26	4.8
	Deferribacterales	0.021	-	-	-	-	-	-	-	-	-	-	-	-	-	-	-	2.27	3.54	1.13	0.79	1.93	1.28
	Bifidobacteriales	0.021	-	-	-	-	-	-	-	-	-	-	-	-	-	-	-	1.93	1.81	2.72	2.25	2.32	4.26
	Rickettsiales	0.026	-	-	-	-	-	-	-	-	-	-	-	-	-	-	-	5.62	4.51	5.82	6.54	6.83	5.58
	Methanomassiliicoccales	0.039	-	-	-	-	-	-	-	-	-	-	-	-	-	-	-	4.6	3.96	3.46	3.59	4.27	2.31
	Desulfovibrionales	0.049	-	-	-	-	-	-	-	-	0.011	-	0.033	0.0067	-	-	-	8.54	8.22	8.18	8.53	8.93	9.07
Family	Campylobacteraceae	0.00004	-	0.012	0.013	0.0073	0.000083	-	-	-	0.0069	-	-	-	-	-	-	8.88	8.33	7.46	7.46	7.39	6.83
	Bacteroidales RF16 group	0.00000079	0.0025	0.00005	0.00001	0.000079	0.000034	-	-	-	-	-	-	-	-	-	-	4.88	8.3	9.28	9.66	9.17	9.37
	Clostridiaceae 1	0.000057	0.032	-	-	0.04	-	-	-	-	0.0064	-	-	0.02	-	-	0.0082	2.27	4.79	4.48	3.11	4.72	1.81
	Bacteroidales BS11 gut group	0.0029	-	-	-	-	0.022	-	-	-	-	-	-	-	-	-	-	1.36	3.39	3.14	4.58	4.99	5.61
	Bacteroidetes BD22	0.0034	-	-	0.045	-	-	-	-	-	-	-	-	-	-	-	-	2.18	3.61	4.61	4.97	4.89	3.63
	Enterobacteriaceae	0.0041	-	-	-	-	-	-	-	-	-	-	-	-	-	-	-	2.47	2.15	0.88	0.42	0.4	0.67
	Porphyromonadaceae	0.0087	-	-	-	-	0.013	-	-	-	-	-	-	-	-	-	-	0.25	1.67	1.72	2.21	1.12	3.63
	Methanobacteriaceae	0.011	-	-	-	-	-	-	-	-	-	-	-	-	-	-	-	3.18	2.93	3.11	3.77	5.17	4.68
	Mitochondria	0.012	-	-	-	-	-	-	-	-	-	-	-	-	-	-	-	4.12	2.82	3.22	4.52	4.74	3.57
	uncultured bacterium	0.023	-	-	-	-	0.01	-	-	-	0.00066	-	-	-	-	-	-	9.86	10.06	9.46	9.53	9.67	9.05
	Deferribacteraceae	0.023	-	-	-	-	-	-	-	-	-	-	-	-	-	-	-	1.94	3.06	0.9	0.64	1.52	0.96
	Burkholderiaceae	0.025	-	-	-	-	-	-	-	-	-	-	-	-	-	-	-	1.76	2.03	2.07	3.11	3.44	3.92
	Marinilabiliaceae	0.028	-	-	-	-	-	-	-	-	-	-	-	-	-	-	-	0.69	2.6	2.77	2.66	3.24	2.98
	Bifidobacteriaceae	0.028	-	-	-	-	-	-	-	-	-	-	-	-	-	-	-	1.64	1.6	2.41	1.93	1.97	3.62
	Bacteroidales UCG001	0.039	-	-	-	-	-	-	-	-	-	-	-	-	-	-	-	5.29	2.7	3.67	3.42	3.79	3.36
Genus	Prevotella 1	0.00000015	-	0.027	0.00047	0.000093	0.00003	-	0.012	0.003	0.0011	-	-	-	-	-	-	1.54	2.81	5.43	7.05	7.62	8.01
	Campylobacter	0.000012	-	0.0085	0.0021	0.0051	0.000046	-	-	-	0.016	-	-	-	-	-	-	9.17	8.37	7.56	7.36	7.48	6.85
	Clostridium sensu stricto 1	0.000073	0.039	-	-	0.047	-	-	-	-	0.0035	-	-	0.012	-	-	0.0045	2.47	4.87	4.56	2.97	4.81	1.82
	Prevotellaceae UCG003	0.00034	-	-	0.011	0.0071	0.00097	-	-	-	-	-	-	-	-	-	-	4.51	6.2	7.43	8.17	8.33	9
	EscherichiaShigella	0.0054	-	-	0.039	0.035	-	-	-	-	-	-	-	-	-	-	-	2.67	2.16	0.96	0.42	0.39	0.65
	Ruminiclostridium 5	0.0092	-	-	0.015	-	-	-	-	-	-	-	-	-	-	-	-	4.03	2.81	2.3	1.1	2.88	2.9
	Porphyromonas	0.016	-	-	-	-	0.014	-	-	-	-	-	-	-	-	-	-	0.27	1.7	1.74	2.15	1.16	3.61
	Alloprevotella	0.018	-	-	-	-	-	-	-	-	-	-	-	-	-	-	-	0.58	1.42	2.12	3.18	3.36	3.47
	Agathobacter	0.018	-	-	-	-	-	-	-	-	-	-	-	-	-	-	-	5.82	4.15	3.7	3.21	5.59	4.55
	Prevotellaceae UCG001	0.022	-	-	-	-	-	-	-	-	-	-	-	-	-	-	-	1.88	2.24	4.07	3.62	3.87	4.71
	Methanobrevibacter	0.022	-	-	-	-	-	-	-	-	-	-	-	-	-	-	-	3.44	2.92	3.23	3.73	5.24	4.66
	Lachnospiraceae FCS020 group	0.026	-	-	-	-	-	-	-	-	-	-	-	-	-	-	-	1.53	2.21	3.3	3.56	3.75	2.32
	Eubacterium ruminantium group	0.026	-	-	-	-	0.031	-	-	-	-	-	-	-	-	-	-	6.33	4.23	5.4	4.79	4.96	4.04
	Mucispirillum	0.026	-	-	-	-	-	-	-	-	-	-	-	-	-	-	-	2.05	3.15	0.98	0.64	1.51	1.02
	Lachnospiraceae NK4A136 group	0.03	-	-	-	-	-	-	-	-	-	-	-	-	-	-	-	3.78	2.2	1.86	1.45	1.09	1.46
	Bifidobacterium	0.03	-	-	-	-	-	-	-	-	-	-	-	-	-	-	-	1.7	1.54	2.49	1.82	1.95	3.66
	Turicibacter	0.03	-	-	-	-	-	-	-	-	-	-	-	-	-	-	-	4.39	4.46	3.18	2.77	3.68	2.81
	uncultured_alpha_proteobacterium	0.03	-	-	-	-	-	-	-	-	-	-	-	-	-	-	-	4.98	4.14	5.54	5.97	5.79	5.11
	Coprococcus 2	0.031	-	-	-	-	-	-	-	-	-	-	-	-	-	-	-	5.14	3.5	4.07	2.67	4.23	4.55
	Methanocorpusculum	0.033	-	-	-	-	0.048	-	-	-	-	-	-	-	-	-	-	9.34	8.71	8.5	7.99	7.81	7.76
	Paeniclostridium	0.033	-	-	-	-	-	-	-	-	-	-	-	-	-	-	-	4.22	5.21	4.97	4.11	4.99	3.44
	Lachnospiraceae UCG001	0.038	-	-	-	-	-	-	-	-	-	-	-	-	-	-	-	2.04	1.44	2.37	2.64	1.32	3.41
	Sutterella	0.043	-	-	-	-	-	-	-	-	-	-	-	-	-	-	-	1.91	2.09	2.12	2.94	3.48	3.89
aMixed-effect linear regression
bFalse discovery rate
cDays post first trickle infection
dPre-trial (-48 days post first trickle infection)
eEnd-immunisation (0 days post first trickle infection)
- p value > 0.05

## Sheet: b) Vac.Tc+
Additional file 9 (cont). Statistical results for significant longitudinal changes in the abundance of faecal microbial taxa (FDR-adjusted p<0.05) in sheep infected with Teladorsagia circumcincta following vaccination.
Taxa		MELRa (FDRb- adjusted q-value)	Post hoc Tukey's test (p-value) between indicated time points (dpic)															Mean abundance (CSS) at indicated time points (dpi)
			PTd vs. EIe	PT vs. 19	PT vs. 33	PT vs. 47	PT vs. 57	EI vs. 19	EI vs. 33	EI vs. 47	EI vs. 57	19 vs. 33	19 vs. 47	19 vs. 57	33 vs. 47	33 vs. 57	47 vs. 57	PT	EI	19	33	47	57
Phylum	Epsilonbacteraeota	0.00016	-	0.023	0.00035	0.00077	0.00031	-	-	-	-	-	-	-	-	-	-	8.48	7.29	7.1	6.52	6.62	6.51
Class	Campylobacteria	0.000039	0.045	0.015	0.00018	0.00084	0.000098	-	-	-	-	-	-	-	-	-	-	9.06	7.85	7.68	7.1	7.29	7.03
Order	Campylobacterales	0.000099	-	0.011	0.00067	0.0012	0.0018	-	-	-	-	-	-	-	-	-	-	10.19	8.93	8.41	7.95	8.05	8.11
Family	PeH15	0.0000029	0.043	0.025	0.044	0.014	0.028	-	-	-	-	-	-	-	-	-	-	0	4.53	4.86	4.52	5.16	4.79
	Porphyromonadaceae	0.0000071	-	-	-	-	0.000019	-	-	-	0.00016	-	-	0.00016	-	-	0.0013	0	0.55	0.56	2.29	1.11	4.87
	Bacteroidetes BD22	0.000025	-	-	0.0032	0.0091	0.0035	-	-	-	-	-	-	-	-	-	-	2.7	4.91	4.64	5.97	5.68	5.95
	Bacteroidales RF16 group	0.000046	-	0.033	0.0016	0.0033	0.0015	-	-	-	-	-	-	-	-	-	-	4.76	7.28	8.19	9.34	9.09	9.37
	Campylobacteraceae	0.00041	-	-	0.0017	0.0045	0.0094	-	-	-	-	-	-	-	-	-	-	8.89	7.75	7.44	6.77	6.93	7.06
	Bacteroidales BS11 gut group	0.00053	-	-	-	0.012	-	-	-	-	-	-	-	-	-	-	-	2.21	5.6	5.57	5.3	6.45	5.47
	Clostridiaceae 1	0.00086	0.00048	-	-	-	-	-	-	-	-	-	-	-	-	-	-	0.73	4.58	2.48	2.62	2.83	3.21
	Helicobacteraceae	0.0056	0.025	-	0.016	0.01	-	-	-	-	-	-	-	-	-	-	-	2.38	0.22	1.43	0.11	0	0.78
	Peptostreptococcaceae	0.01	0.014	-	-	-	0.028	-	-	-	-	-	-	-	-	-	-	4.47	6.51	5.89	6.06	5.64	6.35
	Family XI	0.019	-	-	-	-	0.033	-	-	-	0.0091	-	-	0.044	-	0.041	0.0091	0.21	0	0.26	0.25	0	1.6
	Bacteroidales UCG001	0.03	-	-	-	-	-	-	-	-	-	-	-	-	-	-	-	4.43	4.73	3.2	5.99	4.09	5.16
	Endomicrobiaceae	0.03	-	-	-	-	-	-	-	-	-	-	-	-	-	-	-	1.38	1.61	2.81	2.43	3.36	3.71
	Deferribacteraceae	0.03	-	-	-	-	-	-	-	-	-	-	-	-	-	-	-	3.02	0.67	1.71	0.91	0.75	1.41
	Marinilabiliaceae	0.031	-	-	-	-	-	-	-	-	-	-	-	-	-	-	-	2.18	3.06	1.62	4.16	3.57	2.68
Genus	Prevotella 1	0.0000025	-	-	0.038	0.00053	0.00035	-	-	-	-	-	-	-	-	-	-	1.54	3.96	5.29	5.57	7.49	7.65
	Porphyromonas	0.000016	-	-	-	-	0.000026	-	-	-	0.00024	-	-	0.00026	-	-	0.0019	0	0.61	0.62	2.44	1.19	4.97
	Romboutsia	0.0011	0.0009	-	0.0034	-	0.0018	-	-	-	-	-	-	-	-	-	-	2.28	5.65	4.42	5.32	4.43	5.48
	Prevotellaceae UCG001	0.0011	-	-	-	-	-	-	-	-	-	-	-	-	-	-	-	1.58	1.97	3.3	5.15	4.53	5.46
	Campylobacter	0.0011	-	-	0.0083	0.0073	0.015	-	-	-	-	-	-	-	-	-	-	9.08	8.07	7.78	7.12	7.1	7.23
	Clostridium sensu stricto 1	0.0019	0.00054	-	-	-	-	-	-	-	-	-	-	-	-	-	-	0.83	4.89	2.82	2.86	2.89	3.31
	Prevotellaceae UCG003	0.0036	-	-	-	0.016	0.015	-	-	-	-	-	-	-	-	-	-	4.74	6.76	6.63	7.05	7.98	8.02
	Lachnospiraceae UCG010	0.0042	-	-	-	-	-	-	-	-	-	-	-	-	-	-	-	3.14	5.84	2.6	5.35	4.7	5.3
	Eubacterium ruminantium group	0.0045	-	-	-	0.0098	-	-	-	-	-	-	-	-	-	-	-	5.67	4.43	4.68	5	2.62	3.96
	Helicobacter	0.0077	0.035	-	0.024	0.014	-	-	-	-	-	-	-	-	-	-	-	2.39	0.23	1.59	0.13	0	0.8
	Desulfovibrio	0.017	-	-	-	-	-	-	-	-	-	-	-	-	-	-	-	2.45	2.24	0.77	0.76	1.82	2.86
	Anaerosporobacter	0.036	-	-	-	-	-	-	-	-	-	-	-	-	-	-	-	2.99	3.78	3.03	1.92	3.2	1.1
	Alloprevotella	0.036	-	-	-	-	-	-	-	-	-	-	-	-	-	-	-	1.56	3.08	1.24	2.93	1.94	3.73
	Mucispirillum	0.042	-	-	-	-	-	-	-	-	-	-	-	-	-	-	-	3.13	0.73	1.94	0.94	0.85	1.52
	Turicibacter	0.042	0.048	-	-	-	-	-	-	-	-	-	-	-	-	-	-	2.85	5.39	3.65	4.25	3.55	4.35
	Coprococcus 3	0.042	-	-	-	-	-	-	-	-	-	-	-	-	-	-	-	2.57	1.89	1.11	2.46	3.63	1.36
	Candidatus Endomicrobium	0.042	-	-	-	-	-	-	-	-	-	-	-	-	-	-	-	1.51	1.83	3.07	2.7	3.45	3.88
	Ruminiclostridium 1	0.042	-	-	-	-	0.04	-	-	-	-	-	-	-	-	-	-	5.37	6.69	6.77	6.64	6.02	7.59
a Mixed-effect linear regression
b False discovery rate
c Days post first trickle infection
d Pre-trial (-48 days post first trickle infection)
e End-immunisation (0 days post first trickle infection)
- p value > 0.05

## Sheet: c) Tc-
Additional file 9 (cont). Statistical results for significant longitudinal changes in the abundance of faecal microbial taxa (FDR-adjusted q<0.05) in unimminised uninfected sheep
Taxa		MELRa (FDRb- adjusted q- value)	Post hoc Tukey's test (p-value) between indicated time points (dpic)						Mean abundance (CSS) at indicated time points (dpi)
			19 vs. 33	19 vs. 47	19 vs. 57	33 vs. 47	33 vs. 57	47 vs. 57	19	33	47	57
Phylum	Epsilonbacteraeota	0.0056	-	0.014	0.0056	-	-	-	7.96	7.16	6.5	6.33
Class	Campylobacteria	0.0049	-	0.0096	0.0056	-	-	-	8.7	7.88	7.06	6.96
	Endomicrobia	0.023	-	-	-	-	-	-	1.27	2.09	2.71	0.26
Order	Campylobacterales	0.014	-	0.019	0.015	-	-	-	9.46	8.7	7.87	7.82
	Endomicrobiales	0.03	-	-	-	-	-	-	1.56	2.33	3.11	0.35
aMixed-effect linear regression
bFalse discovery rate
cDays post first trickle infection
- p value > 0.05
