# Supplementary material for: Infection with the sheep gastrointestinal nematode Teladorsagia circumcincta increases luminal pathobionts
Source: Microbiome. 2020 Apr 30;8:60. doi: 10.1186/s40168-020-00818-9 (PMC7193420; doi:10.1186/s40168-020-00818-9)
Supplement: Supplementary file 13 — Additional file 12. Differences in faecal microbial taxa abundances between experimental groups. Microbial taxa displaying statistically significant differences in abundance between faecal samples from sheep experimentally infected with Teladorsagia circumcincta following adjuvant (Adj/Tc+) or vaccine (Vac/Tc+) administration and uninfected controls (Tc-). Results based on Linear discriminant analysis Effect Size (LEfSe); LDA score (log10) > 2.5. [file 40168_2020_818_MOESM12_ESM.xlsx]

## Sheet: Hoja1
Additional file 12. Microbial taxa showing statistical differences in abundance between faecal samples of sheep experimentally infected with Teladorsagia circumcincta following adjuvant (Adj/Tc+) or vaccine (Vac/Tc+) administration and uninfected controls (Tc-). Results based on Linear discriminant analysis Effect Size (LEfSe) - LDA score (log10) > 2.5.
	Overrepresented in Adj/Tc+
	Overrepresented in Vac/Tc+
	Overrepresented in Tc-
Taxa (rank)					Adj/Tc+ vs. Tc-				Vac/Tc+ vs. Tc-				Adj/Tc+ vs. Vac/Tc+
					dpia				dpi				dpi
Phylum	Class	Order	Family	Genus	19	33	47	57	19	33	47	57	PTb	EIc	19	33	47	57
Actinobacteria	Actinobacteria	Bifidobacteriales
			Bifidobacteriaceae
				Bifidobacterium
Alphaproteobacteria	Rhodospirillales
Bacteroidetes	Bacteroidia	Bacteroidales	Bacteroidaceae
			Bacteroidales RF16 group
			Bacteroidales UCG001
			Bacteroidetes BD22
			Barnesiellaceae
			F082
			M2PB4-65 termite group
			p-251-o5
			PeH15
			Porphyromonadaceae
				Porphyromonas
			Prevotellaceae
				Prevotella 1
				Prevotellaceae Ga6A1 group
				Prevotellaceae UCG001
				Prevotellaceae UCG003
				Prevotellaceae UCG004
			Rikenellaceae
				dgA-11 gut group
				Rikenellaceae RC9 gut group
		Flavobacteriales
			Flavobacteriaceae
Cyanobacteria
	Melainabacteria
Deferribacteres
	Deferribacteres
		Deferribacterales
			Deferribacteraceae
				Mucispirillum
Elusimicrobia
	Elusimicrobia
		Elusimicrobiales
			Elusimicrobiaceae
				Elusimicrobium
	Endomicrobia
		Endomicrobiales
			Endomicrobiaceae
				Candidatus Endomicrobium
Epsilonbacteraeota	Campylobacteria	Campylobacterales	Campylobacteraceae
				Campylobacter
			Helicobacteraceae
				Helicobacter
Euryarchaeota
	Methanobacteria
		Methanobacteriales
			Methanobacteriaceae
				Methanobrevibacter
	Methanomicrobia
		Methanomicrobiales
			Methanocorpusculaceae
				Methanocorpusculum
	Thermoplasmata
		Methanomassiliicoccales
			Methanomethylophilaceae
Firmicutes	Clostridia	Clostridiales	Christensenellaceae
				Christensenellaceae R-7 group
			Clostridiaceae 1
				Clostridium sensu stricto 1
			Clostridiales vadinBB60 group
			Defluviitalaceae
				Defluviitalaceae UCG011
			Eubacteriaceae
			Family XIII
				Anaerovorax
				Eubacterium brachy group
				Family XIII AD3011 group
			Lachnospiraceae
				Anaerosporobacter
				Coprococcus 2
				Coprococcus 3
				Eubacterium ruminantium group
				Eubacterium ventriosum group
				GCA-900066225
				Lachnospiraceae FCS020 group
				Lachnospiraceae NK4A136 group
				Roseburia
				Tyzzerella 4
			Peptococcaceae
			Peptostreptococcaceae
				Romboutsia
			Ruminococcaceae
				Candidatus Soleaferrea
				Caproiciproducens
				Hydrogenoanaerobacterium
				Oscillibacter
				Papillibacter
				Pygmaiobacter
				Ruminiclostridium
				Ruminiclostridium 1
				Ruminiclostridium 5
				Ruminiclostridium 6
				Ruminiclostridium 9
				Ruminococcaceae NK4A214 group
				Ruminococcaceae UCG002
				Ruminococcaceae UCG004
				Ruminococcaceae UCG009
				Ruminococcaceae UCG013
				Ruminococcaceae UCG014
				Ruminococcus 2
				Saccharofermentans
	Erysipelotrichia	Erysipelotrichales	Erysipelotrichaceae	Turicibacter
	Negativicutes
		Selenomonadales
			Acidaminococcaceae
Kiritimatiellaeota	Kiritimatiellae	WCHB1-41
Lentisphaerae	Lentisphaeria	Victivallales	vadinBE97
			Victivallaceae	Victivallis
Patescibacteria
	Saccharimonadia
		Saccharimonadales
			Saccharimonadaceae
				Candidatus Saccharimonas
Planctomycetes
	Planctomycetacia
		Pirellulales
			Pirellulaceae
				Cpla-4 termite group
				p-1088-a5 gut group
Proteobacteria	Deltaproteobacteria
		Desulfovibrionales
			Desulfovibrionaceae
		Myxococcales
		SAR324 cladeMarine group B
	Gammaproteobacteria
		Aeromonadales
			Succinivibrionaceae
		Betaproteobacteriales
			Burkholderiaceae
				Sutterella
Spirochaetes
	Spirochaetia
		Spirochaetales	Spirochaetaceae
Tenericutes
	Mollicutes
		Izimaplasmatales
Verrucomicrobia
	Verrucomicrobiae
		Opitutales	Puniceicoccaceae	Cerasicoccus
		Verrucomicrobiales
			Akkermansiaceae
				Akkermansia
aDays post first trickle infection
bPre-trial (-48 days post first trickle infection)
cEnd immunisation (0 days post first trickle infection)
