# Supplementary material for: Infection with the sheep gastrointestinal nematode Teladorsagia circumcincta increases luminal pathobionts
Source: Microbiome. 2020 Apr 30;8:60. doi: 10.1186/s40168-020-00818-9 (PMC7193420; doi:10.1186/s40168-020-00818-9)
Supplement: Supplementary file 15 — Additional file 14. Differences in faecal microbial taxa abundance between groups using DESeq2. Statistically significant differences in the abundance of faecal microbial taxa calculated by DESeq2 (FDR-adjusted q<0.05) between (a) infected and uninfected, and (b) vaccinated and unvaccinated animals; and (c) between infected (i.e. Adj/Tc+ vs. Vac/Tc+) and (D) unvaccinated (i.e. Adj/Tc+ vs. Tc-) animals at different time points. [file 40168_2020_818_MOESM14_ESM.xlsx]

## Sheet: a) Infected vs Uninfected
Additional file 14. Statistical results for significant differences in the abundance of faecal microbial taxa (FDR q <0.05) between infected and uninfected sheep at different time points using DESeq2.
Taxa		Infected (Adj/Tc+ and Vac/Tc+) vs Uninfected (Tc-)
		19 dpia			33 dpi			47 dpi			57 dpi
		DESeq2 (p value)	FDR (q value)	Fold changeb	DESeq2 (p value)	FDR (q value)	Fold change	DESeq2 (p value)	FDR (q value)	Fold change	DESeq2 (p value)	FDR (q value)	Fold change
Phylum	Cyanobacteria	-	-	-	-	-	-	0.0000051	0.000092	1.53	-	-	-
	Elusimicrobia	0.0008	0.0072	2.483	-	-	-	-	-	-	-	-	-
	Epsilonbacteraeota	0.0005	0.0072	-2.091	-	-	-	-	-	-	-	-	-
	Patescibacteria	0.002	0.012	3.063	0.003	0.027	1.788	-	-	-	0.0022	0.02	3.081
	Proteobacteria	-	-	-	-	-	-	-	-	-	0.0023	0.02	1.359
	Tenericutes	-	-	-	0.002	0.027	-1.703	-	-	-	-	-	-
Class	Campylobacteria	0.00032	0.0041	-2.091	-	-	-	-	-	-	-	-	-
	Deltaproteobacteria	0.0015	0.013	-1.322	-	-	-	-	-	-	-	-	-
	Elusimicrobia	0.00031	0.0041	2.642	-	-	-	-	-	-	-	-	-
	Gammaproteobacteria	-	-	-	-	-	-	-	-	-	0.0013	0.035	4.088
	Melainabacteria	-	-	-	-	-	-	0.000011	0.0003	1.53	-	-	-
	Mollicutes	-	-	-	0.0014	0.036	-1.703	-	-	-	-	-	-
	Planctomycetacia	0.0037	0.024	-1.509				-	-	-	-	-	-
	Saccharimonadia				0.0029	0.037	1.795	-	-	-	-	-	-
Order	Campylobacterales	0.00032	0.006	-2.091	-	-	-	-	-	-	-	-	-
	Elusimicrobiales	0.00031	0.006	3.017	-	-	-	-	-	-	-	-	-
	Gastranaerophilales	-	-	-	-	-	-	0.0000042	0.00016	1.53	-	-	-
	Izimaplasmatales	-	-	-	0.00025	0.0093	-1.851	-	-	-	-	-	-
	Saccharimonadales	0.0013	0.017	3.174	-	-	-	-	-	-	-	-	-
Family	Bacteroidales RF16 group	-	-	-	0.0000058	0.00036	2.917	0.0011	0.034	2.069	0.0000026	0.000082	2.341
	Barnesiellaceae	-	-	-	-	-	-	-	-	-	0.0016	0.024	-1.846
	Elusimicrobiaceae	0.00093	0.029	3.017	-	-	-	-	-	-	-	-	-
	Porphyromonadaceae	-	-	-	-	-	-	-	-	-	0.0000021	0.000082	816,000
	Saccharimonadaceae	0.0000063	0.00039	3.175	-	-	-	-	-	-	0.0012	0.024	3.106
	uncultured rumen bacterium	-	-	-	-	-	-	0.00069	0.034	1.711	-	-	-
Genus	Candidatus Saccharimonas	0.0000039	0.0004	3.174	-	-	-	-	-	-	0.00074	0.026	3.107
	Elusimicrobium	0.0003	0.01	3.017	-	-	-	-	-	-	-	-	-
	Lachnoclostridium 10	0.0016	0.041	1.653	-	-	-	-	-	-	-	-	-
	Porphyromonas	-	-	-	-	-	-	-	-	-	0.000056	0.0029	817,300
	Prevotella 1	-	-	-	-	-	-	-	-	-	0.0000015	0.00016	6.071
	Ruminococcaceae UCG014	-	-	-	-	-	-	0.000028	0.0029	1.435	-	-	-
	uncultured alpha proteobacterium	-	-	-	-	-	-	-	-	-	0.0013	0.033	1.896
	uncultured Bacteroidales bacterium	0.000036	0.0019	-76.7	-	-	-	-	-	-	-	-	-
aDays post first trickle infection
bFold change > 0 = overrepresented in Infected vs. Uninfected; Fold change < 0 = overrepresented in Uninfected vs. Infected
- q value > 0.05

## Sheet: b) Vaccinated vs Unvaccinated
Additional file 14 (cont). Statistical results for significant differences in the abundance of faecal microbial taxa (FDR q <0.05) between vaccinated and unvaccinated sheep at different time points using DESeq2.
Taxa		Vaccinated (Vac/Tc+) vs. Unvaccinated (Adj/Tc+ and Tc-)*
		PTa			EIb			19 dpic			33 dpi			47 dpi			57 dpi
		DESeq2 (p value)	FDR (q value)	Fold changed	DESeq2 (p value)	FDR (q value)	Fold change	DESeq2 (p value)	FDR (q value)	Fold change	DESeq2 (p value)	FDR (q value)	Fold change	DESeq2 (p value)	FDR (q value)	Fold change	DESeq2 (p value)	FDR (q value)	Fold change
Family	PeH15	-	-	-	-	-	-	-	-	-	0.000011	0.00068	-1,335,000	0.000000000018	0.0000000011	-2,186,000	0.00000008	0.0000049	-1,080,000
aPre-trial (-48 days post first trickle infection)
bEnd immunisation (0 days post first trickle infection)
cDays post first trickle infection
dFold change < 0 = overrepresented in Vaccinated vs. Unvaccinated
- q value > 0.05
*Only Vac/Tc+ and Adj/Tc+ are compared at PT and EI

## Sheet: c) Adj.Tc+ vs Vac.Tc+
Additional file 14 (cont). Statistical results for significant differences in the abundance of faecal microbial taxa (FDR q <0.05) between Adj/Tc+ and Vac/Tc+ sheep at post-trickle infection time points using DESeq2.
Taxa		Adj/Tc+ vs. Vac/Tc+
		19 dpia			33 dpi			47 dpi			57 dpi
		DESeq2 (p value)	FDR (q value)	Fold changeb	DESeq2 (p value)	FDR (q value)	Fold change	DESeq2 (p value)	FDR (q value)	Fold change	DESeq2 (p value)	FDR (q value)	Fold change
Family	M2PB465 termite group	_	_	_	_	_	_	0.00000011	0.0000065	5,005	_	_	_
	PeH15	_	_	_	_	_	_	0.00002	0.00061	6,540,000	_	_	_
aDays post first trickle infection
bFold change > 0 = overrepresented in Vac/Tc+ vs. Adj/Tc+
- q value > 0.05
*

## Sheet: d) Adj.Tc+ vs Tc-
Additional file 14 (cont). Statistical results for significant differences in the abundance of faecal microbial taxa (FDR q <0.05) between Adj/Tc+ and Tc- sheep at post-trickle infection time points using DESeq2.
Taxa		Adj/Tc+ vs. Tc-
		19 dpia			33 dpi			47 dpi			57 dpi
		DESeq2 (p value)	FDR (q value)	Fold changeb	DESeq2 (p value)	FDR (q value)	Fold change	DESeq2 (p value)	FDR (q value)	Fold change	DESeq2 (p value)	FDR (q value)	Fold change
Phylum	Cyanobacteria	_	_	_	_	_	_	0.0022	0.04	1,531	_	_	_
Class	Elusimicrobia	0.0016	0.036	2,183	_	_	_	_	_	_	_	_	_
	Campylobacteria	0.0027	0.036	-2,151	_	_	_	_	_	_	_	_	_
Order	Bifidobacteriales	_	_	_	_	_	_	_	_	_	0.00074	0.028	12.83
Family	Bacteroidales RF16 group	_	_	_	0.00024	0.015	3,101	_	_	_	0.00011	0.0065	2.5
	Porphyromonadaceae	_	_	_	_	_	_	_	_	_	0.00025	0.0075	411,300
Genus	Prevotella 1	_	_	_	_	_	_	_	_	_	0.000035	0.0036	7.328
	Porphyromonas	_	_	_	_	_	_	_	_	_	0.00023	0.012	479,300
aDays post first trickle infection
bFold change > 0 = overrepresented in Adj/Tc+ vs. Tc-; Fold change < 0 = overrepresented in Tc-vs.Adj/Tc+
- q value > 0.05
